# Supplementary material for: Functional Properties of Gelatin–Alginate Hydrogels for Use in Chronic Wound Healing Applications
Source: Gels. 2025 Feb 27;11(3):174. doi: 10.3390/gels11030174 (PMC11941921; doi:10.3390/gels11030174)
Supplement: Supplementary file 1 [file gels-11-00174-s001.zip]

Archive with 8 entries (8 files):
- Figure S1. Pore size.tif
- Figure S2. Pore size.tif
- Figure S3. PEGDE 500-GelAl blend (1_1).tif
- Figure S4. PEGDE 500-GelAl blend (1_2).tif
- Figure S5. PEGDE 500-GelAl blend (1_3).tif
- Figure S6. PEGDE 500-GelAl blend (1_5).tif
- Figure S7. PEGDE 500-GelAl blend (1_8).tif
- Figure S8. PEGDE 500-GelAl blend (1_15).tif
